# Supplementary material for: Effect of Pond-Based Rice Floating Bed on the Microbial Community Structure and Quality of Water in Pond of Mandarin Fish Fed Using Artificial Diet
Source: Biology (Basel). 2024 Jul 21;13(7):549. doi: 10.3390/biology13070549 (PMC11274348; doi:10.3390/biology13070549)
Supplement: Supplementary file 1 [file biology-13-00549-s001.zip]

Archive with 1 entries (1 files):
- biology-3092951-supplementary.pdf
